# Supplementary material for: Divergent Avian Influenza H10 Viruses from Sympatric Waterbird Species in Italy: Zoonotic Potential Assessment by Molecular Markers
Source: Microorganisms. 2025 Nov 12;13(11):2575. doi: 10.3390/microorganisms13112575 (PMC12654176; doi:10.3390/microorganisms13112575)
Supplement: Supplementary file 1 [file microorganisms-13-02575-s001.zip]

Archive with 14 entries (14 files):
- Figure S1.pdf
- Figure S2.pdf
- Figure S3.pdf
- Figure S4.pdf
- Figure S5.pdf
- Figure S6.pdf
- Figure S7.pdf
- Figure S8.pdf
- Figure S9.PNG
- Table S1.pdf
- Table S2.pdf
- Table S3.pdf
- Table S4.pdf
- Table S5.pdf
